# Supplementary material for: CXCL14 Inhibits Colon Cancer Progression by Modulating Tumor Cell Invasion and Immune Microenvironment
Source: Cells. 2026 May 8;15(10):860. doi: 10.3390/cells15100860 (PMC13204761; doi:10.3390/cells15100860)
Supplement: Supplementary file 1 [file cells-15-00860-s001.zip]

Archive with 1 entries (1 files):
- cells-4248955-supplementary.pdf
